# Supplementary material for: Early menarche and breast cancer risk: a systematic review and meta-analysis of 74 case–control studies
Source: Cancer Causes Control. 2026 Jan 17;37(2):32. doi: 10.1007/s10552-025-02096-y (PMC12812095; doi:10.1007/s10552-025-02096-y)
Supplement: Supplementary file 2 — Supplementary file2 (CSV 7 KB) [file 10552_2025_2096_MOESM2_ESM.csv]

author	year	case.below.13	case.13.and.above	case.total	control.below.13	control.13.and.above	control.total	menarche age (y/o)	country	region	ethnic	control.source
Alsolami et al	2019	25	39	214	1	21	218	<10	Saudi Arabia	West Asia	Arab	Hospital-based
Amadou et al	2014	435	565	1000	467	607	1074	<13	Mexico	North America	Mexican	Population-based
Ambrosone et al	2015	2385	2015	4400	9063	8262	17325	<13	United States	North America	African	Population-based
Amirzargar et al	2017	30	18	182	12	14	158	<12	Iran	West Asia	Iranian	Hospital-based
Andarieh et al	2019	158		1177	77		1204	<12	Iran	West Asia	Iranian	Hospital-based
Arthur et al	2017	82	104	526	80	97	526	<12	United States	North America	American	Hospital-based
Assi et al	2014	43	46	101	82	91	191	<13	United Kingdom	Europe	British	Population-based
Babita et al	2014	39	83	122	13	107	120	<13	India	South Asia	Indian	Hospital-based
Balekouzou et al	2017	8		174	62		348	<12	Bangui, Central African Republic	Africa	African	Hospital-based
Beaber et al	2014	218	208	984	178	213	880	<12	United States	North America	Non-Hispanic White, African-American, Asian/Pacific Islander, Other	Population-based
Berrandou et al	2019	471	640	1111	451	709	1160	<13	France	Europe	French	Population-based
Bolognesi et al	2014	96	88	184	146	120	266	<13	Italy	Europe	Italian	Hospital-based
Bravi et al	2018	827	755	3223	2355	2552	9657	<12	Italy	Europe	Italian	Population-based
Chollet-Hinton et al	2016	563	470	1033	434	436	870	<13	United States	North America	White, African-American, Other	Population-based
Clendenen et al	2015	234	479	713	369	1019	1388	<13	Sweden	Europe	Swedish	Population-based
Danjou et al	2019	222	207	429	311	405	716	<13	France	Europe	French	Population-based
Dianatinasab et al	2017	176	80	506	168	117	519	<12	Iran	West Asia	Iranian	Hospital-based
Dydjow-Bendek & Zagoźdźon	2020	39	162	201	40	161	201	<13	Poland	Europe	Polish	Population-based
Elkum et al	2014	379	155	534	422	216	638	<13	Saudi Arabia	West Asia	Arab	Hospital-based
Ellingjord-Dale et al	2017	1681	3671	5352	7615	18317	25932	<13	Norway	Europe	Norwegian	Population-based
Eng et al	2014	159	222	414	271	400	685	<13	United Kingdom	Europe	White, Other	Hospital-based
Franke et al	2021	59	65	124	70	55	125	<13	United States	North America	Japanese America, White, Native Hawaiian	Population-based
Gago-Dominguez et al	2020	91	209	300	101	271	372	<13	Spain	Europe	Spanish	Population-based
Ge et al	2015	245	765	2887	446	1571	5512	<12	Germany	Europe	German	Population-based
Giudici et al	2017	160	121	281	292	281	573	<13	Italy	Europe	Italian White	Population-based
Glass et al	2015	542	649	1202	735	1033	1785	<13	Australia	Ocenia	Australian	Population-based
Goldberg et al	2017	339	334	673	295	290	585	<13	Canada	North America	French, English, Jewish, Italian	Population-based
Gravena et al	2018	43	57	100	179	221	400	<13	Brazil	South America	Brazilian	Hospital-based
Heikkinen et al	2015	1903	3994	5897	5739	13805	19544	<13	Finland	Europe	Finnish	Population-based
Hosseinzadeh et al	2014	41	99	140	35	245	280	<13	Iran	West Asia	Iranian	Hospital-based
Hudson et al	2018	159	135	294	271	232	503	<13	United Kingdom	Europe	White, Non-white	Population-based
Hurley et al	2018	227	166	893	189	174	847	<12	United States	North America	White, Black, Hispanic, Asian/Pacific Islander, Other	Population-based
Kawai et al	2014	214	207	959	190	227	936	<12	United States	North America	Non-Hispanic white, African American, Asian/Pacific Islander, Hispanic white	Population-based
Keller et al	2015	26	9	106	34	32	318	<12	United States	North America	Caucasian, African-American, Asian, Other	Hospital-based
Kim et al	2016	783	660	1443	787	675	1462	<13	United States	North America	White, Black, Other	Population-based
Krishnan et al	2016	155	235	390	431	715	1146	<13	Australia	Oceania	Anglo Saxon, Italian, Greek	Population-based
Laamiri et al	2016	36		124	21		148	<12	Morocco	Africa	Moroccan	Hospital-based
Liu et al	2017	1076	17	1454	1074	22	1462	<12	China	East Asia	Chinese Han	Hospital-based
Ma et al	2017	1405	1253	2658	1292	1156	2448	<13	United States	North America	White, African-American	Population-based
Mohite et al	2015	172	45	217	151	66	217	<13	India	South Asia	Indian	Hospital-based
Mojahed et al	2020	13	23	36	9	27	36	<13	Iran	West Asia	Iranian	Hospital-based
Moore et al	2021	29	196	770	23	207	772	<12	United States	North America	Non-Hispanic white, Other	Population-based
Moradzadeh et al	2019	78	802	880	60	938	998	<13	Iran	West Asia	Iranian	Hospital-based
Nagrani et al	2015	251	1366	1617	233	1262	1495	<13	India	South Asia	Indian	Hospital-based
Nishino et al	2014	390	754	1263	736	2199	3160	<13	Japan	East Asia	Japanese	Hospital-based
O’Brien et al	2015	266	1140	1406	272	1375	1647	<12	United States	North America	Non-Hispanic white, non-Hispanic black, Hispanic, Other	Population-based
Pavanello et al	2018	57	56	113	120	94	214	<13	Italy	Europe	Italian	Population-based
Pimhanam et al	2014	15	57	444	16	44	444	<12	Thailand	Southeast Asia	Thai	Hospital-based
Playdon et al	2017	22	26	100	18	25	100	<12	United States	North America	Non-Hispanic white, Other	Population-based
Rashid et al	2015	110	338	448	238	751	989	<13	Pakistan	South Asia	Pakistani	Hospital-based
Ronco et al	2016	283	289	572	480	409	889	<13	Uruguay	South America	Uruguayans	Hospital-based
Rosato et al	2014	457	618	1075	567	907	1474	<13	Italy	Europe	Italian	Hospital-based
Rostami et al	2014	95	108	203	57	114	171	<13	Iran	West Asia	Iranian	Hospital-based
Sangaramoorthy et al	2018	517	525	2135	570	749	2571	<12	United States	North America	Foreign-born Hispanic, U.S.-born Hispanic, African American, Non- Hispanic White	Population-based
Sepandi et al	2014	33	9	197	896	729	11653	<12	Iran	West Asia	Iranian	Population-based
Shirazi et al	2016	53	192	764	36	195	764	<12	Sweden	Europe	Swedish	Population-based
Silva et al	2019	51	34	85	132	132	264	<13	Brazil	South America	East Asian, Black, White, Brown, Others	Hospital-based
Sisti et al	2015	724	791	1515	965	1239	2204	<13	United States	North America	American	Population-based
Sufian et al	2015	24	82	106	52	56	108	<13	Pakistan	South Asia	Pakistani	Hospital-based
Sun et al	2021	43		305	45		303	<12	Hong Kong, China	East Asia	Chinese	Population-based
Szkiela et al	2020	184	289	473	111	382	493	<13	Poland	Europe	Polish	Hospital-based
Tan et al	2018	1178	1714	2892	1611	2329	3940	<13	Malaysia	Southeast Asia	Chinese, Indian, Malay, Other	Hospital-based
Tayour et al	2019	73	82	155	70	79	150	<13	United States	North America	Non-Hispaanic white	Population-based
Thakur et al	2020	15	362	377	5	341	346	<12	India	South Asia	Indian	Hospital-based
Truong et al	2014	215	740	955	206	752	958	<13	France	Europe	French	Population-based
Tumas et al	2014	4		75	13		180	<12	Argentina	South America	Argentinean	Population-based
Veisy et al	2015	8	216	224	28	206	234	<13	Iran	West Asia	Iranian	Population-based
Wahidin et al	2018	110	271	381	149	232	381	<13	Indonesia	Southeast Asia	Indonesian	Hospital-based
Wang et al	2018	179	1632	1811	220	2005	2225	<13	Ibadan, Nigeria	Africa	Nigerian	Population-based
Wang et al	2014	85	620	705	99	638	737	<13	China	East Asia	Chinese	Hospital-based
Weiwei et al	2014	160	135	295	152	154	306	<13	China	East Asia	Chinese	Hospital-based
Yaghjyan et al	2015	241	202	1044	395	379	1794	<12	United States	North America	American	Hospital-based
Yang et al	2018	65	150	401	58	153	401	<12	China	East Asia	Chinese	Population-based
Zuraidah et al	2023	23	63	86	3	9	12	<13	Indonesia	Southeast Asia	Indonesian	Hospital-based
